# Supplementary material for: A simpler screening tool for sarcopenia in surgical patients
Source: PLoS One. 2021 Sep 23;16(9):e0257672. doi: 10.1371/journal.pone.0257672 (PMC8460047; doi:10.1371/journal.pone.0257672)
Supplement: S1 File — (XLSX) [file pone.0257672.s001.xlsx]

## Sheet: 2021.06.29 (251) SPSS ความชุก2
ID	Sex	Sarcopenia	Age	BMI	Risk & Malnutrition	Gait_Speed	Grip_Strength	Muscle mass
1	2	1	79	22.9687	1	0.7	26	5.7
2	1	1	80	19.5965	0	1.04	24.7	6.64
3	2	1	73	20.7356	1	0.46	12.2	4.9
4	1	0	67	23.2434	1	1	31.4	8.4
5	1	0	68	31.4765	0	0.65	45.9	10.6
6	2	0	64	21.1719	1	0.27	5.3	6.25
7	2	0	69	26.5306	1	0.26	9.7	6.73
8	1	0	66	26.7949	0	0.78	33.7	8.39
9	1	0	73	19.8686	1	1.08	28.1	7.13
10	2	1	75	19.6283	1	0.59	13.9	5.69
11	1	0	84	25.5102	0	0.96	27.6	7.97
12	1	0	87	15.5604	1	0.89	26.8	5.49
13	2	1	78	18.9181	1	0.6	11.4	4.91
14	1	0	64	34.0636	1	0.36	17	10.32
15	2	0	72	28.2422	0	0.9	22.2	3.52
16	1	0	68	22.663	1	0.92	33.9	8.59
17	1	0	67	30.4832	0	1.04	34.4	10.17
18	1	0	64	26.9896	0	1.24	36.6	9.76
19	1	0	78	28.7197	0	0.81	21.1	8.9
20	1	0	66	25.7617	0	1.22	31.2	8.47
21	2	1	74	24.064	1	0.37	17.4	5.92
22	2	0	78	19.1111	1	0.99	17	6.04
23	2	0	72	23.9257	0	1.29	19.3	5.96
24	1	0	78	25.0865	0	1.21	27.7	8.63
25	1	0	64	22.8571	0	1.42	43.5	8.39
26	1	1	64	24.0346	0	1.11	24.9	7.65
27	1	0	76	21.3039	0	0.78	19.6	8.34
28	1	0	73	24.3865	0	0.75	25.6	8.92
29	2	0	64	32.2357	0	0.65	16.5	7.89
30	1	0	72	17.9282	1	0.89	27.5	6.1
31	2	0	71	21.5019	1	0.88	14.5	6.08
32	1	1	81	19.8173	1	0.82	18.4	5.6
33	1	0	75	28.8855	1	1.12	40.9	9.08
34	1	1	78	21.3039	1	0.79	14.2	6.57
35	2	0	71	29.8222	0	0.81	17.2	7.15
37	1	1	81	19.3517	1	0.93	25.7	6.57
38	2	0	70	24.1415	0	1.16	22.4	7.2
39	1	1	85	22.5896	0	0.54	13.5	7.06
40	1	0	70	24.1288	1	1.28	31.9	9.05
41	1	0	71	18.8504	1	1.08	26.5	6.62
42	2	0	67	24.3398	1	0.96	17.2	6.53
43	1	1	87	18.591	1	1.07	11.1	5.49
44	1	1	73	18.68	1	0.93	23.2	6.6
45	1	0	67	21.4	0	0.93	27.6	6.68
46	2	0	60	23.1994	0	1.18	20.4	6.71
47	2	0	61	26.0368	0	0.85	14.6	6.85
48	1	0	66	24.6533	0	0.68	29.7	8.67
49	1	0	61	25.9516	1	1.03	28.8	8.44
50	2	1	69	16.7969	1	0.56	12.2	5.74
51	2	0	81	30.385	1	0.66	13.8	7.91
52	1	0	71	21.8916	0	1.29	34.3	7.9
53	2	0	71	28.578	0	0.76	17.2	7.7
54	2	0	70	23.8327	0	0.95	21.8	6.57
55	1	0	73	29.1865	1	1.07	39.4	8.22
56	1	0	66	27.1094	0	1.25	30	10.88
57	1	1	69	20.7967	1	1.2	23.5	7.71
58	1	0	69	24.3945	0	1.42	28.9	7.91
59	2	0	62	22.9874	1	0.34	11.1	6.29
60	1	0	76	24.2748	0	0.92	34	7.98
62	1	0	65	23.8751	0	1.33	10.5	8.01
63	1	0	62	24.9135	1	1.28	38.4	8.6
64	1	0	62	26.9531	0	1.2	37.6	8.82
65	1	0	68	22.6736	1	0.92	22.9	8.21
66	2	0	74	28.3039	1	0.91	23.5	7.37
67	1	1	66	17.6471	1	1.5	24.4	7.06
68	2	0	65	26.7094	0	1.01	25	6.33
70	2	0	66	24.1415	0	1.02	19.1	7.73
71	2	0	66	26.6667	0	0.89	22.5	6.89
72	1	0	70	25.8394	0	1.02	42.2	8.61
74	1	1	82	23.5294	0	0.76	28.8	6.85
75	1	1	80	19.9481	1	0.38	13.4	6.41
76	1	1	68	20.3341	1	0.94	22.8	6.28
77	2	0	67	23.5556	1	8.38	18.6	6.26
78	2	0	62	21.7133	0	1.12	20.8	5.61
79	1	0	85	26.1719	0	0.68	20.1	9.45
80	2	0	62	27.8488	1	0.89	21.4	7.06
81	2	1	80	20.8889	1	0.71	15.7	5.42
82	2	0	63	27.5781	1	0.68	21.7	7.05
83	1	1	67	26.5338	0	0.72	39.3	7.79
84	2	1	78	15.0394	1	0.94	14.3	4.19
85	2	0	70	25.528	0	0.77	23.5	6.39
86	2	0	74	23.538	1	0.65	15.8	6.32
87	1	0	67	22.1094	0	0.96	31.6	7.99
89	2	0	72	31.5886	0	1.23	23.8	8.22
90	2	0	64	25.3902	0	1.06	22.7	6.87
91	2	0	73	29.0352	0	0.81	25.6	6.89
92	2	1	79	21.57	1	0.69	10.1	5.49
93	1	0	74	22.5827	0	1.09	29.3	7.56
94	2	0	65	28.8889	0	0.88	15	7.37
95	2	0	80	20.4082	1	0.52	11.8	6.22
96	2	0	64	35.0818	0	0.99	27.4	7.77
97	1	1	92	16.82	1	0.08	7.8	4.95
98	1	1	79	23.3067	1	0.55	18.6	7.47
99	2	0	64	17.6172	1	0.81	15.7	6.04
100	1	0	76	22.3081	0	0.94	26.8	8.62
101	2	0	77	41.0947	0	0.18	17	8.82
102	1	0	68	18.72	1	0.94	30.1	6.45
103	1	0	79	22.3214	1	0.76	15.4	8.47
104	2	0	80	27.5468	0	0.74	7.1	7.03
105	1	0	77	21.3382	1	0.92	36.6	6.84
106	2	1	87	18.3263	1	0.4	11.1	4.4
107	2	0	73	16.742	1	0.85	16.5	6.71
108	1	0	67	23.8087	0	1.25	35.1	9.14
109	1	1	78	22.6562	0	0.74	31	6.8
110	2	0	71	22.6	1	0.84	11.2	6.16
111	1	0	69	21.44	0	1.27	35.1	7.44
112	1	1	60	15.427	1	1.09	24.3	5.91
113	2	0	81	22.2656	1	0.65	15.1	8.1
114	1	0	74	20.7031	1	0.9	19.3	7.92
115	2	0	60	20.7756	1	1.28	15	6.5
116	2	0	64	19.8667	1	1.03	20	6.23
117	1	0	65	21.1148	1	1.24	36.5	6.94
118	1	1	82	25.24	1	0.36	6.1	6.69
119	2	1	66	22.2656	1	0.75	11.1	5.66
120	2	1	63	21.29	1	0.99	15.8	5.6
121	1	0	62	17.9012	1	0.85	34.6	7.2
122	1	1	94	17.1875	1	0.744	19.3	5.16
123	2	1	82	25.6223	1	0.64	15.4	5.6
124	1	1	92	21.4844	1	0.83	19.2	7.15
125	2	0	79	21.6	0	0.85	14.2	6.88
126	1	0	64	20.0773	1	0.89	28.3	9.25
127	1	1	73	20.9644	1	0.89	21.1	7.16
128	1	0	79	27.852	1	0.86	37.9	9.18
129	2	0	60	23.9224	1	0.47	11.9	6.24
130	2	0	68	30.5149	1	0.27	12.6	7
131	1	0	66	20.1953	1	0.99	27.4	7.03
132	1	0	71	23.7954	1	0.98	32.5	7.32
133	1	0	74	23.486	1	0.94	28.4	8.28
134	1	1	75	17.8465	1	1.13	22.1	6.4
135	2	0	70	27.3923	1	1.08	14.5	6.35
136	2	1	68	17.5146	1	0.76	10	5.13
137	1	0	64	21.9671	1	0.83	28.9	7.92
138	2	1	75	19.3878	1	0.76	12.4	5.48
139	1	0	69	23.2254	0	1.29	32.3	8.93
140	2	0	64	22.2715	1	0.78	10.1	6.7
141	1	1	71	18.0662	1	0.93	24.9	5.66
142	1	0	62	26.1719	0	1.03	37.1	8.28
143	1	1	73	27.7344	1	0.77	21	7.58
144	1	1	88	22.7615	1	0.53	20	7.04
145	2	0	65	25.9645	0	0.76	18.5	6.1
146	1	1	77	18.6709	1	1.17	25.9	6.7
147	1	1	82	21.4692	1	0.85	21	5.6
148	1	0	70	23.4375	1	0.98	29.3	7.81
149	1	1	76	21.0101	1	0.79	37.1	7.38
150	1	0	71	20.4294	1	0.87	30.7	6.69
151	2	0	66	17.05	1	0.82	20	5.79
152	1	1	74	19.5717	1	0.81	25.7	6.18
153	2	1	72	21.5291	1	0.84	17.4	5.78
154	1	0	71	22.4444	1	0.86	17.3	7.9
155	1	0	61	18.2857	1	1.3	34.3	7.47
156	1	0	81	19.2103	0	1.35	28.1	6.89
157	1	0	67	17.2635	1	0.85	29	6.82
158	2	1	82	20.1348	1	0.62	16.6	5.73
159	2	0	72	28.4799	1	0.89	17.8	6.17
160	1	0	79	22.9398	1	0.94	24.4	8.9
161	2	1	80	19	1	0.75	14.5	5.04
162	1	1	74	21.875	0	0.88	19.9	6.57
163	2	1	87	20.4444	1	0.42	13.4	4.09
164	1	1	69	18.52	1	0.86	18.6	6.61
165	2	0	66	29.2969	1	0.8	14.6	7.16
166	1	1	82	15.99	1	0.7	16.4	5.73
168	2	1	84	20.975	1	0.66	12.4	5.18
169	1	0	71	24.977	0	0.69	23.3	12.05
170	1	1	61	18.9745	1	1.32	22.5	5.91
171	2	0	66	25.6806	0	1.36	20.8	7.76
172	1	1	82	21.2277	0	1.26	20	6.57
173	1	1	61	18.44	1	1.2	25.8	7.15
174	1	0	66	25.9949	0	1.14	37.9	8.15
175	2	0	67	28.8889	1	0.83	27.3	7.3
176	1	0	83	23.7387	0	0.83	21.4	8.3
177	1	1	88	27.605	1	1.01	18.2	7.6
178	1	1	80	17.7096	1	0.65	14	5.23
179	2	1	68	19.1797	1	0.79	20.8	4.8
180	1	0	77	27.8867	1	0.96	30.7	9.52
181	1	1	68	16.82	1	0.65	21.4	4.7
182	2	0	78	29.1786	0	0.61	18.2	6.37
183	1	0	71	28.9003	0	1.03	29.2	9.96
184	1	0	80	22.4432	0	0.96	35.7	7.48
185	1	1	84	23.3844	0	0.98	16.1	7.76
186	1	0	89	19.78	1	0.5	18.9	8.05
187	2	1	62	23.9501	0	0.71	19.3	5.99
188	2	0	61	26.1719	0	0.97	21.5	6.72
189	1	0	66	22.1367	0	1.11	31.4	7.57
190	1	0	75	23.426	0	0.96	32.5	9.54
191	1	0	68	22.4059	1	1.07	27.8	7.53
192	1	1	61	18.4592	1	1.15	24.3	7.5
193	2	1	62	25.7778	1	0.74	22.1	5.96
194	2	1	81	17.12	1	0.99	9.7	5.3
195	2	0	63	23.1111	1	0.99	21.1	5.7
196	2	0	76	20.5761	0	0.77	18.2	6.9
197	1	0	65	25.5937	0	0.82	31	8.78
198	1	1	65	18.6851	1	1.07	25.2	6
199	2	0	63	32.0444	0	1.07	22.9	7.38
200	1	0	81	21.0938	0	0.9	28.5	7.8
201	1	0	63	29.3575	1	1.17	30.3	9.26
202	1	1	78	19.375	1	0.76	25	6.96
203	2	0	75	23.5219	1	0.68	9.7	6.27
204	1	1	65	19.57	0	0.64	26.2	7.62
205	2	0	79	27.7575	1	1.15	17.7	6.89
206	2	1	70	16.6667	1	0.79	19.1	4.9
207	1	0	69	25.7583	0	1.2	28.2	7.74
209	1	0	65	29.82	0	0.96	40.4	9.87
210	1	0	65	18.6684	1	1.5	29.9	6.55
211	2	0	62	26.8352	0	1.09	18.9	6.96
212	1	1	76	16.3593	1	0.84	25.9	6.08
213	1	1	81	22.5896	1	0.83	20.3	7.75
214	2	0	75	32.2316	0	0.83	17.7	8.17
215	1	0	70	27.9297	0	0.62	22	10.59
216	2	0	69	20.3244	1	1.01	28.3	7.08
217	2	0	65	20.63	1	0.79	17.4	7.6
218	2	0	60	38.7379	0	0.98	19.9	8.92
220	2	1	69	20.4082	1	0.78	14.5	5.41
221	1	1	82	21.5139	0	0.76	26.7	6.64
222	1	1	72	27.6817	0	0.77	24.6	7.58
223	1	0	63	25.7785	0	0.9	27.8	7.96
224	2	0	75	22.8928	1	0.97	18	6.24
225	1	0	63	31.8878	0	1.04	38.4	10.39
226	1	1	78	18.7102	1	0.84	23.1	5.81
227	2	0	62	25.4667	1	0.92	20.7	5.89
229	1	0	78	29.6285	1	0.99	26.5	9.15
230	2	0	71	15.7907	0	0.85	18.4	6.9
231	1	0	84	21.6713	0	0.9	36	7.58
232	1	0	66	21.1073	1	0.99	23.7	9.07
233	1	0	66	24.4561	0	0.92	32.3	8.22
234	1	1	69	15.43	1	1.1	16.4	5.43
235	2	0	67	27.2122	1	1	17.6	6.25
236	1	0	71	29.5457	1	1	28.3	9.57
237	2	0	63	29.6894	1	0.86	15	8.42
238	2	0	62	24.5578	0	0.92	22.5	6.58
239	2	1	64	22.1165	1	0.95	13	5.51
240	1	1	79	23.3844	0	0.77	17.7	7.51
241	1	0	62	25.9095	0	1.16	40.3	9.21
242	2	0	75	31.6158	1	0.29	19.5	7.55
243	2	1	61	23.9715	1	0.79	23.5	5.93
244	1	1	86	25.9645	0	0.63	22.2	7.14
245	1	1	75	20.83	1	0.84	21	6.81
246	2	0	76	27.1755	1	1.31	29	8.26
247	1	1	64	20.52	0	0.73	26.8	6.6
248	1	1	78	18.026	1	1.14	23.4	6.24
249	2	0	65	35.0222	0	1.04	19.9	6.18
250	2	0	66	27.0389	0	0.67	13.6	6.05
251	1	0	65	24.423	0	0.68	20.4	8.32
252	2	0	60	28.3039	1	1.14	26.1	7.7
253	1	0	76	26.5347	0	1.08	28.2	8.17
254	1	0	77	21.55	0	1.07	29.7	6.4
255	2	0	71	28.3163	0	0.62	13.2	7.32
256	2	0	65	18.86	1	1.09	36.6	6.6
257	2	0	68	25.6369	1	1.03	18.5	6.69
258	1	0	64	21.61	1	0.85	36.9	7.19
259	1	0	75	20.37	1	1.31	35.1	7.41
260	2	1	87	23.4098	1	0.8	14.6	5.87
